# Supplementary material for: Developing Novel Rice Genotypes Harboring Specific QTL Alleles Associated with High Grain Yield under Water Shortage Stress
Source: Plants (Basel). 2021 Oct 19;10(10):2219. doi: 10.3390/plants10102219 (PMC8538742; doi:10.3390/plants10102219)
Supplement: Supplementary file 1 [file plants-10-02219-s001.zip]

Archive with 1 entries (1 files):
- plants-1408584-supplementary.pdf
